# Supplementary material for: Long-term treatment with senolytic drugs Dasatinib and Quercetin ameliorates age-dependent intervertebral disc degeneration in mice
Source: Nat Commun. 2021 Sep 3;12:5213. doi: 10.1038/s41467-021-25453-2 (PMC8417260; doi:10.1038/s41467-021-25453-2)
Supplement: Supplementary file 4 — Source data [file 41467_2021_25453_MOESM4_ESM.xlsx]

## Sheet: Figure 1c
NP
	Grade 1	Grade 2	Grade 3	Grade 4	Grade 5
D+Q 18-23M	0	41	19	38	3
Veh 18-23M	0	52	31	10	7
D+Q 14-23M	10	60	25	5	0
Veh 14-23M	0	35	22	35	9
D+Q 6-23M	0	51	25	23	0
Veh 6-23M	0	36	33	30	0
AF
	Grade 1	Grade 2	Grade 3	Grade 4	Grade 5
D+Q 18-23M	0	0	72	24	4
Veh 18-23M	0	7	63	26	4
D+Q 14-23M	0	60	35	5	0
Veh 14-23M	0	18	48	30	4
D+Q 6-23M	0	41	56	2	0
Veh 6-23M	0	25	55	19	0

## Sheet: Figure 1d
NP
6-23M			14-23M			18-23M
Veh	D+Q		Veh	D+Q		Veh	D+Q
3	4		1.66667	1.66667		3	3.83333
2	2.25		4	3.33333		2.33333	3.16667
2	2		3.83333	1.5		3.33333	3.5
2	4		4	4.16667		2.66667	3.66667
2.25	3.75		4	3		2.16667	2.33333
3	3.5		2.83333	2		2.16667	2.33333
3.25	3.5		2.5	1.83333		2.66667	2.16667
2	2		4	1.66667		2	2.5
4	2.5		1.83333	1.33333		2.16667	4
3	3.5		4.16667	1.33333		2.16667	5
3.5	2.5		4.5	2		2.16667	2
3.75	2		2.16667	2.33333		2.16667
3.5	2		2.16667	2.16667		2.5	2
3.75	2		4.5	2.16667		2.33333	2.5
2.5			2.5	3.33333		1.83333	4
2.5	2.5		2.33333	2.16667		3	3.75
	3.25		2.66667	2.66667		4.66667	4
2	2.25		2.33333	2.16667		2	2
2	2.5		2.16667	2.16667		2.16667	2
3.5	4		3.83333	3.16667		2	2
2.5	2		4.16667			2	4
1.75	2		3.33333			2	3
3.25	1.75		2.33333			2	3
2.5	1.75					3	4
2.75	3.75					3	2
2.75	2					2.25	2
1.75	2					2	2
3.75	3.25					4.25	3.75
4.25	2.5					2.5
2.25	2					3	3.75
2.25						2.25	2
2.25	3.75					2	2
3	3					2	3.75
3.5	2.75					4	2.75
	2					2.5	2.5
2.25	3					4.67	2
4	1.75					3
4	2.75					3.75
	2					4
	2					3
	2					2
						3.5
						4.5
AF
6-23M			14-23M			18-23M
Veh	D+Q		Veh	D+Q		Veh	D+Q
2.5	3		2.16667	2		3.33333	3.66667
2	2.25		3	3.33333		2.5	3.66667
2.25	2		3.33333	1.66667		3.83333	3.83333
2	3.25		3.83333	4		3	3.33333
2.5	3.25		3.83333	3		2.33333	2.83333
2.75	3.5		3.16667	2		2.33333	3
3.25	3.25		2	1.83333		2.83333	2.66667
2.25	2.25		3.66667	2.33333		2	3
3.75	3		2.5	1.66667		2.16667	3.83333
3	3		4	1.66667		2.5	5
3	2.75		4.5	2.66667		2.83333	2.75
4	3		2.66667	2		3
3.5	2.25		2.33333	3.16667		2.83333	2.5
3.5	2.5		4.33333	3.16667		2.83333	3
3			2.66667	3.16667		2	4
2.25	2.5		2.16667	2		3.33333	3.75
	3		2.66667	2.33333		4.66667	4
2.25	3		2.66667	1.83333		2.16667	2.5
2.5	3		2.66667	2.16667		2.83333
3	3		3.83333	3		2.75	2.5
3	2.25		4.16667			2.75	3.25
2	2		2.5			3	3
3	1.75		2.83333			3	3
2.75	1.75					3.75	3.75
3	3					3	2.75
3.25	2.5					2.75	3
1.75	2.5					2.75	3
3.75	3					4.25	3
4.25	2.25
2	2.25					3.25	4
2.5						4	2.75
3	3.25					3	2.75
3	3					3	3.75
3.25	2.25					3	3.25
	1.75
3.25	2.75					2.75	3
3.5	1.75					4.25
3.25	2.75					3.5
	2.25					4
	2.25					4
	2.5					3
						3
						3.25
						4.5

## Sheet: Figure 1e
NP
	Veh								D+Q
L3-4	1.66667	4	2.5	1.83333	2.16667	2.5	2.33333	4.16667	1.66667	1.5	2	1.33333	2.33333	3.33333	2.16667
L4-5	4	4	4	4.16667	2.16667	2.33333	2.16667	3.33333	3.33333	4.16667	1.83333	1.33333	2.16667	2.16667	2.16667
L5-6	3.83333	2.83333		4.5	4.5	2.66667	3.83333	2.33333		3	1.66667	2	2.16667	2.66667	3.16667
AF
	Veh								D+Q
L3-4	2.16667	3.83333	2	2.5	2.66667	2.66667	2.66667	4.16667	2	1.66667	2	1.66667	2	3.16667	1.83333
L4-5	3	3.83333	3.66667	4	2.33333	2.16667	2.66667	2.5	3.33333	4	1.83333	1.66667	3.16667	2	2.16667
L5-6	3.33333	3.16667		4.5	4.33333	2.66667	3.83333	2.83333		3	2.33333	2.66667	3.16667	2.33333	3

## Sheet: Figure 1i
P16			P19			P21
Veh	DQ		Veh	DQ		Veh	DQ
1.567	0.092		5.45	2.788		2.236	0.349
14.581	0.724		3.545	2.225		1.781	0.062
24.382	0.325		3.114	0.836		2.273	0.185
6.944	4.454		3.601	0.638		1.276	0.246
12.298	21.692		7.155	3.552		4.784	0.626
2.079	22.429		4.993	2.091		1.88	0.103
1.558	10.66		1.143	4.145		2.254	0.036
9.567	8.557		0.522	2.244		0.887	0.02
21.94	3.743		0.255	1.859		0.383	0.058
6.818	1.166		1.428	0.692		0.129	0.226
8.445	0.285		7.536	1.084		0.273	0.014
1.067	0.131		4.928	0.55		0.789	0.001
2.498	0.043		5.998	1.172		0.531	0.016
13.952	0.036		4.019	1.214		1.266	0.008
7.155	0.041		3.041	0.998		0.169	0.015
14.021	3.139		1.993	5.912		0.04	0.112
21.151			5.289			0.069

## Sheet: Figure 2
IL-1				IL-6				MMP13
1y Ctr	Veh	D+Q		1y Ctr	Veh	D+Q		1y Ctr	Veh	D+Q
11.689	12.124	2.263		11.559	33.836	18.333		25.35	27.747	28.915
8.374	0.627	9.205		7.9	31.08	48.595		19.368	45.734	56.903
8.322	1.165	11.322		14.966	19.887	25.933		30.423	53.354	15
7.847	1.409	11.632		14.495	43.27	20.789		35.795	38.42	19.339
2.269	2.403	5.736		9.152	69.479	17.056		19.154	77.9	25.346
8.852	4.939	6.275		4.682	28.185	19.638		27.799	46.765	25.443
10.828	5.987	9.681		5.755	12.132	21.596		24.944	41.215	21.883
4.315	2.045	6.795		12.277	26.759	33.369		36.72	58.808	27.008
7.228	2.745	10.489		14.064	6.968	20.75		35.208	16.816	18.851
10.241	2.101	9.567		14.117	59.537	19.639		28.156	77.769	33.953
8.57	3.449	10.08		15.441	47.679	17.18		24.143	57.734	53.795
11.513	7.667	4.977		15.116	28.708	12.63		14.599	33.197	31.268
	0.491	11.355			40.775	6.463			38.773	49.29
	7.37	1.395			25.966	16.805			26.964	35.783
	7.551	5.842			28.291	25.601			24.646
	0.205	7.282			28.583	13.665			53.93
	2.194	1.555			51.616	20.65			38.855
	3.481				28.66	31.106
CA3				GLUT1				TUNEL				DAPI
1y Ctr	Veh	D+Q		1y Ctr	Veh	D+Q		1y Ctr	Veh	D+Q		1y Ctr	Veh	D+Q
15.173	0.124	0.499		18.044	3.678	16.128		0.645508	0.483092	3.20741		620	621	468
14.772	0.044	6.559		18.047	2.795	5.918		0.552147	1.11276	14.0878		543	449	433
22.669	15.44	12.47		14.049	19.816	20.735		0.990099	3.77907	0.288046		606	344	694
24.497	13.95	9.037		16.542	5.219	18.744		1.06446	7.79962	0.967742		564	526	620
16.096	0.017	6.754		25.556	3.43	10.473		0.938967	3.59408	0.190355		639	473	525
11.83	0.035	11.96		14.106	0.903	14.848		1.36275	5.86146	0.6003		514	375	667
15.369	12.886	9.945		19.101	3.253	17.13		1.21273	4.36628	0.766871		660	550	602
19.835	0.46	7.516		19.982	5.798	16.149		1.28049	15.6015	1.75667		547	532	560
19.413	0.05	9.543		20.354	1.436	13.793		0.274223	0.942655	1.64835		729	487	748
16.411	6.651	10.508		23.446	19.917	17.905		0.331126	4.94053	1.58311		604	424	666
10.493	5.585	9.874		24.809	1.721	19.762		1.04012	2.74914	0.262582		673	364	652
15.495	0.028	0		27.364	3.244	11.61		1.11643	1.33588	0.305033		627	303	512
	0.011	2.026			18.81	17.344			0.825083	1.1994			582	667
	0.089	7.823			17.005	1.64			4.32277	1.99446			524	632
	2.887	0.038			22.138	3.144			22.0184	0.178678			239	609
	0.192	7.897			0.659	12.849							606	762
	0.035	10.543			3.082	14.174							463	656
	4.517				5.707								327	496

## Sheet: Figure 3
COL1				COL2				COMP
1y Ctr	Veh	D+Q		1y Ctr	Veh	D+Q		1y Ctr	Veh	D+Q
16.393	12.593	5.981		20.003	11.751	0.791		8.099	6.908	11.959
21.257	7.216	8.272		13.971	5.215	3.436		8.131	0.759	7.207
18.696	9.738	15.597		11.721	3.657	8.21		5.928	4.856	3.581
18.422	10.381	14.772		14.709	2.232	8.028		7.027	0.05	4.712
11.269	5.016	17.069		19.251	1.316	7.949		5.423	2.611	7.654
9.624	7.997	11.285		19.728	0.86	5.826		4.907	4.575	2.601
13.408	8.503	15.645		14.622	3.688	8.786		4.313	0.242	6.12
11.286	3.479	13.557		16.222	2.476	7.773		8.024	0.361	18.293
18.623	4.938	3.88		11.33	8.587	0.687		8.696	5.963	4.974
14.792	2.626	8.962		12.07	8.997	4.582		7.304	0.742	4.822
17.721	2.183	10.499		10.878	8.646	5.75		3.07	5.084	10.593
16.059	2.462	7.719		19.534	9.378	2.751		6.531	6.892	4.767
	12.948	9.271			0.328	4.334			0.889	3.293
	2.334	9.801			7.406	3.473			3.849	2.623
	10.229	12.261			6.541	7.841			4.886	7.311
	7.757	12.915			8.584	7.401			2.041	2.548
	2.482	12.997			12.104	5.721			3.02	5.003
	9.906				3.061					11.564
COLX				CS				ARGxx
1y Ctr	Veh	D+Q		1y Ctr	Veh	D+Q		1y Ctr	Veh	D+Q
7.647	23.514	36.022		48.377	35.163	49.198		3.836	7.765	3.861
4.823	39.046	9.21		53.791	9.851	81.586		4.698	9.066	2.136
13.883	50.467	8.699		48.077	61.37	57.888		9.081	5.028	2.626
8.862	23.619	10.022		41.295	46.049	69.273		7.441	2.925	1.686
6.879	55.648	14.036		39.816	34.456	62.308		8.098	35.501	2.061
12.816	27.897	6.684		44.121	14.089	54.545		9.094	22.702	2.806
18.206	5.055	13.326		48.774	17.262	74.92		8.233	6.793	3.402
17.841	47.736	24.632		18.094	49.104	55.785		8.943	3.683	3.878
7.011	15.235	16.296		53.094	74.61	58.647		6.287	1.42	3.866
8.913	48.514	9.641		58.443	35.377	59.208		5.365	3.352	3.017
7.652	44.209	9.982		51.184	44.489	54.66		6.635	5.295	1.284
8.157	13.371	6.824		53.294	28.352	40.914		7.409	33.522	1.675
	22.325	4.797			48.585	65.109			2.837	2.331
	12.714	6.336			52.642	50.522			5.255	1.628
	31.446	13.709			48.541	35.945			26.683	3.234
	13.686	2.511			61.312	60.579			1.693	4.387
	8.287	9.678			52.731	46.371			3.612	2.457
	7.875	19.299			21.44				3.043	7.028

## Sheet: Figure 4
B
NP			AF
1y Ctr	Veh	D+Q	1y Ctr	Veh	D+Q
0.00017721	6.9392e-05	1.494e-06	0.00148605	0.00105048	0.0015761
3.61e-05	0.000186402	3.5153e-05	0.00144677	0.0016903	0.00148013
5.045e-05	0.000821027	1.7917e-05	0.00114583	0.00205727	0.00148532
0.00059993	0.000446438	-2.2769e-05	0.00136576	0.00153322	0.00138483
0.00022314	6.1833e-05	-3.207e-05	0.00123621	0.00136105	0.0013633
2.289e-05	0.000309684	5.6974e-05	0.00134905	0.00139628	0.00146188
C
	Present	Absence
D+Q	12	88
Veh	50	50
1y Ctr	0	100
E
Thin Fibers			Intermediate Fibers			Thicker Fibers
1y Ctr	Veh	D+Q	1y Ctr	Veh	D+Q	1Y	CT	DQ
41.6049	43.0632	56.568	48.4004	44.7459	36.2422	9.9947	12.1909	7.18979
47.59	36.8063	43.6937	45.8951	55.0382	45.898	6.51483	8.15552	10.4083
49.0686	35.7064	74.7639	42.7696	41.4444	23.3322	8.16177	22.8492	1.90395
46.2048	62.6027	82.1065	41.8278	37.0731	16.8695	11.9674	0.324178	1.02396
57.5956	55.5465	76.4205	25.3567	42.0035	22.9482	17.0477	2.45002	0.631313
43.8434	61.9577	55.0436	28.8081	33.7038	40.3183	27.3485	4.33855	4.63808
40.3613	44.2251	55.984	48.8432	50.3289	40.8618	10.7955	5.44591	3.15417
29.7725	53.235	62.2669	51.8532	41.0145	35.6354	18.3743	5.75052	2.09768
32.5017	28.2688	80.7584	51.2243	65.589	18.8867	16.274	6.14217	0.354918
38.8258	80.8048	73.9741	32.0076	16.0613	24.2712	29.1667	3.1339	1.75466
17.737	88.5935	62.4947	56.7483	10.1845	36.0868	25.5147	1.22202	1.41847
28.9372	77.3638	56.5223	31.8116	20.4701	40.3903	39.2512	2.16612	3.08741
68.4504	61.8359	55.2232	21.948	31.9285	42.3124	9.60154	6.23563	2.46439
38.9238	44.0157	49.7963	29.9686	45.7549	42.3031	31.1076	10.2294	7.90062
32.4786	47.1653	48.2461	54.6795	42.806	47.6744	12.8419	10.0286	4.07946
59.6499	53.5612	43.0441	34.4118	40.3532	52.0265	5.93837	6.0856	4.92944
68.0044	54.7423	48.0259	27.7632	36.5568	44.4173	4.23246	8.70094	7.55679
47.8094	45.4811		43.875	49.1086		8.31563	5.41033
F
NP			AF
1y Ctr	Veh	D+Q	1y Ctr	Veh	D+Q
0.054	0	0	19.5995	10.7465	7.4795
0	24.238	0.082	9.323	2.741	8.6975
0	0.468	0	5.264	11.0625	23.5295
0	0	0	3.2005	12.0475	10.3165
0	1.028	0	2.6125	18.5255	0.129
0	0.869	0	0.6615	13.371	13.4335
0	0	0	32.364	2.3105	28.861
0	0	0.004	25.7975	1.189	14.0905
0		0	15.3405	1.461	5.492
0	11.248	0	0.099	21.512	1.0295
0	0.062	0	3.1885	6.452	6.1675
0	0	0	0.949	7.3005	0.37
0.004	0.002	0	10.208	7.033	13.051
0	0	9.004	8.0925	8.805	17.5335
0	0	0.000911	6.1065	20.864	16.0855
0	0	0	8.011	0.144	2.3815
0	0	0.129	18.283	0.017	2.067
0.021	0		17.9985	0.795

## Sheet: Figure 5
E			F
	-LOg10(FDR)			-LOg10(FDR)
G protein-coupled receptor signaling	11.1785		G protein-coupled receptor signaling	11.4498
transport	7.87943		ribosome biogenesis	9.13371
response to stress	6.50864		mitochondrion organization	7.73993
regulation of nucleic acid-templated transcription	5.70997		cellular protein-containing complex assembly	6.64206
regulation of cell death	4.06803		cellular component organization or biogenesis	5.81816
mitotic cell cycle	3.4318		cellular respiration	4.66555
cellular response to DNA damage stimulus	3.2644		oxidative phosphorylation	4.60206
regulation of phosphorylation	2.82974		response to cytokine	4.47366
immune system process	2.75696		ATP metabolic process	4.44249
protein ubiquitination	2.61979		regulation of cell death	3.28567
regulation of response to stress	2.54515		mitochondrial transport	3.22841
positive regulation of hydrolase activity	2.35262		respiratory electron transport chain	3.1349
regulation of protein serine/threonine kinase	1.75696		NADH dehydrogenase complex assembly	2.20412
cell adhesion	1.52871		protein transport	2.03953
DNA repair	1.49894		ribosomal large subunit assembly	1.95861
regulation of cell differentiation	1.46218		ribosomal small subunit biogenesis	1.87943
regulation of MAPK cascade	1.32239		cellular response to stress	1.72584
H			J
	-LOg10(FDR)			-LOg10(FDR)
regulation of DNA-templated transcription in response to stress	2.79048		cell death	2.61439
skeletal muscle cell differentiation	2.73993		intracellular signal transduction	2.057
regulation of cell death	2.64207		response to cytokine	2.03433
regulation of protein kinase activity	2.17849		positive regulation of RNA metabolic process	1.95861
regulation of apoptotic process	1.92445		regulation of transcription by RNA polymerase II	1.80967
transcription by RNA polymerase II	1.60033		regulation of RNA metabolic process	1.65365
cellular response to stimulus	1.59007		regulation of transferase activity	1.35556
transcription, DNA-templated	1.53313		ERK1 and ERK2 cascade	1.33442
negative regulation of catalytic activity	1.49485
regulation of phosphorylation	1.44977
K
	AF	NP
Mcl1	3.05	-2.12
Cd14	-1.32	-1.31
Adamtsl4	1.21	1.31
Cebpb	-1.45	-1.27
Mael	1.43	1.33
Sfn	-1.54	-2
Gadd45g	-6.64	-5.87
Myc	1.32	-1.73
Zfp36l1	-1.56	-1.98
P2rx4	-1.62	1.33
Ccnl1	-2.63	-2.97
Gjb6	1.8	-1.22
Ctsh	-1.8	-1.79
Dusp6	-2.16	-4.57
Junb	-3.87	-4.32
Psmb3	-1.33	-1.22
Nfil3	-3.98	-2.75
Mid1	2.01	1.58
Socs3	-6.38	-14.22
Tcp1	1.41	1.81
Ifrd1	-2.58	-2.57
Egr2	-2.39	-2.15
Vhl	-1.32	-1.42
Klf6	-2.04	-2.14
Ets2	-1.9	-1.34
Ier5	-2.11	-2.5
Per3	1.53	1.5
Fosl2	-1.22	-1.27
Sesn2	-1.22	-1.72

## Sheet: Figure 6
D						F
		NP					Aging	D+Q
	Gadd45g	-5.87				Mbp	10.03	-3.92
	Dusp6	-4.57				Axl	2.44	-1.79
	Dusp1	-2.37				Cdh19	2.36	-1.57
	Taf7	-2.19				Pdgfc	2.31	-1.69
	Gprc5a	-1.48				Deptor	2.01	-1.3
	Prkar1b	-1.47				Kcnma1	2.01	-1.58
	Gadd45a	-1.38				Ctsh	1.67	-1.79
	Deptor	-1.3				Prkar1b	1.59	-1.47
						H2-T23	1.58	-1.35
	Socs3	-14.22				Cpe	1.56	-1.67
	Jun	-3.6				Jup	1.52	-1.29
	Pim1	-3.11				Ar	1.41	-1.33
	Klf4	-2.81				Insig1	1.41	-1.73
	Mcl1	-2.12				Lmcd1	1.4	-1.28
	Ctsh	-1.79				Crim1	1.38	-1.38
	Axl	-1.79				Ica1l	1.31	-1.18
	Myc	-1.73				Oip5	1.29	-1.49
	Pnp	-1.49				Man1a	1.27	-1.35
	Egr3	-1.36				Nwd1	1.27	-1.35
	Ar	-1.33				Cox5a	1.25	-1.36
	Atf5	1.35				Arhgef37	1.25	-1.47
	Asah2	1.38				Snd1	1.23	-1.52
	Stradb	1.5				Tubb2b	1.19	-1.66
	Adamts20	1.73				4930415F15Rik	1.16	-1.48
						Ptpru	1.15	-1.22
	Atf3	-16.48				Bbs4	1.15	-1.33
	Nr4a1	-12.23				Psmd4	1.12	-1.34
	Fos	-6.09
	Btg2	-5.41				Dclk1	-2.43	1.53
	Maff	-3.96				Adamts20	-1.83	1.73
	Egr1	-3.54				Gm10845	-1.57	2.13
	Egr2	-2.15				Tnfsfm13; Tnfsf13; Tnfsf12	-1.5	1.47
						E2f7	-1.5	1.19
						Fam19a1	-1.49	1.2
						Gpr165	-1.48	1.6
						Erc2	-1.47	1.52
						Adam4	-1.44	1.42
						Rnpc3	-1.43	1.89
						Cyp2c66	-1.33	1.55
						F2	-1.3	1.27
						Tet2	-1.27	1.98
						Rassf7	-1.26	1.59
						Dsg3	-1.25	1.51
						Vmn2r69	-1.22	1.73
						Eddm3b	-1.19	1.3
						Ppp1r10; Mir1894	-1.15	2.26
						Gm7226	-1.12	1.48

## Sheet: Figure 7A
Aging
IFN-y			IL-10			IL-1			IL-2
Young	Old		Young	Old		Young	Old		Young	Old
0.616601	15.0343		22.7043	42.5952		3.10007	4.62478		0.655882	4.26484
0.997298	3.59045		15.6154	54.6006		2.35786	2.74472		2.87372	4.72304
1.21017	0.882058		21.3415	27.1754		2.31139	1.69064		4.8144	1.10399
1.37305	2.67335		27.6063	20.2661		4.37882	1.31694		4.99687	3.43353
0.516127	2.24297		11.9778	21.8928		2.1409	6.75606		0.856496	4.08087
0.398054	1.76145		24.0347	33.4127		0.659602	4.51719		2.21341	3.10759
0.766308	2.22698		23.0227	51.6387		2.03233	2.35786		1.54279	7.25279
				62.0045			8.58974			8.41108
IL-5			IL-6			KC/GRO			TNF
Young	Old		Young	Old		Young	Old		Young	Old
9.1623	7.58643		3.68651	55.3974		180.55	133.096		15.5811	39.3698
6.27226	7.72407		14.0014	25.4626		60.7007	177.263		16.1865	17.0678
4.36201	2.51661		13.3626	13.7886		170.194	72.3299		18.9007	25.7525
10.7754	5.73239		12.2938	11.6498		112.539	72.541		24.5123	14.4438
2.96937	2.64376		7.29241	24.0251		68.5035	102.464		12.2355	23.593
2.89718	7.08643		11.8647	22.169		108.558	170.536		16.7406	28.0291
3.88289	9.24753			28.7303		126.962	52.7604		18.2236	18.8757
	12.9973			57.5453			80.5491			51.3651

[truncated: 24 more sheets: Figure 7AA, Figure 7B, Figure 7BB, Figure 7C, Figure 7CC, Figure 8A, Figure 8B-D, Figure 8E-G, Suppl. Fig. 1, Suppl. Fig. 2, Suppl. Fig. 4, Suppl. Fig. 5A, Suppl. Fig. 5AA, Suppl. Fig. 5B, Suppl. Fig. 5BB, Suppl. Fig. 5C, Suppl. Fig. 5CC, Suppl. Fig. 6A and D, Suppl. Fig. 6B, C, E, F, G, Suppl. Fig. 7 …]
